# Supplementary material for: Drugs That Induce Gingival Overgrowth Drive the Pro-Inflammatory Polarization of Macrophages In Vitro
Source: Int J Mol Sci. 2024 Oct 24;25(21):11441. doi: 10.3390/ijms252111441 (PMC11546752; doi:10.3390/ijms252111441)
Supplement: Supplementary file 1 [file ijms-25-11441-s001.zip]

Archive with 2 entries (2 files):
- ijms-3254639-supplementary/Table S1.pdf
- ijms-3254639-supplementary/Table S2.pdf
